# Supplementary material for: Aluminum Diethylphosphinate-Incorporated Flame-Retardant Polyacrylonitrile Separators for Safety of Lithium-Ion Batteries
Source: Polymers (Basel). 2022 Apr 19;14(9):1649. doi: 10.3390/polym14091649 (PMC9100846; doi:10.3390/polym14091649)
Supplement: Supplementary file 1 [file polymers-14-01649-s001.zip]

Archive with 1 entries (1 files):
- polymers-1669251-supplementary.pdf
